# Supplementary material for: Applying a genetic risk score model to enhance prediction of future multiple sclerosis diagnosis at first presentation with optic neuritis
Source: Nat Commun. 2024 Feb 28;15:1415. doi: 10.1038/s41467-024-44917-9 (PMC10902342; doi:10.1038/s41467-024-44917-9)
Supplement: Supplementary file 4 — Supplementary Data 1 [file 41467_2024_44917_MOESM4_ESM.xlsx]

## Sheet: Updated_RAFs
chr	bp..hg19.	rsid	A1 (Risk Allele)	A2	OR	P.val	BETA	INFO	MAF	MAF_Geisinger	Maf_Finn	Minor Allele	INFO_Geisinger	RAF (UKBB)	RAF (Geisinger)	RAF (FinnGen)
5	131790616	rs10066308	G	A	0.9415	0,000000315	-0.0602809	0.994454	0.306898	0.28863	0.38	A	0.994454	0.693102	0.71137	0.62
14	103230758	rs10141746	G	A	0.9288	1,82E-09	-0.0738618	1	0.304323	0.317006	0.2	A	1	0.695677	0.682994	0.8
3	159691112	rs1014486	C	T	1.11	3,13E-28	0.10436	0.988908	0.42818	0.431385	0.42	C	0.988908	0.42818	0.431385	0.42
15	79247482	rs10152892	A	C	1.106	8,53E-17	0.10075	0.996021	0.191037	0.201284	0.22	C	0.996021	0.808963	0.798716	0.78
2	30472442	rs10171296	A	G	1.0912	6,90E-10	0.087278	0.997387	0.202678	0.184782	0.16	G	0.997387	0.797322	0.815218	0.84
7	150373728	rs10243355	G	A	1.0665	0,00000122	0.0643823	0.996871	0.221852	0.231466	0.23	A	0.996871	0.778148	0.768534	0.77
7	28142186	rs10245867	G	T	0.9349	1,22E-11	-0.0673157	0.995231	0.339762	0.344174	0.33	T	0.995231	0.660238	0.655826	0.67
7	138729795	rs10271373	C	A	0.9459	3,11E-09	-0.0556184	0.996278	0.491929	0.512613	0.45	A	0.996278	0.508071	0.512613	0.55
1	150593391	rs1040008	G	A	0.9123	0,00000118	-0.0917864	0.983463	0.106021	0.101372	0.099	G	0.983463	0.106021	0.101372	0.099
21	39864727	rs1041796	T	C	0.904	2,62E-10	-0.100926	0.997772	0.135127	0.125685	0.094	C	0.997772	0.864873	0.874315	0.906
19	10592144	rs1051738	C	A	1.1171	3,61E-19	0.110736	1	0.187297	0.188358	0.14	A	1	0.812703	0.811642	0.86
17	73807961	rs1055129	G	A	1.0575	0,00000713	0.0559076	1	0.304601	0.31153	0.23	G	1	0.304601	0.31153	0.23
11	321138	rs1059091	G	A	0.9266	1,36E-08	-0.0762333	1	0.332787	0.333434	0.32	G	1	0.332787	0.333434	0.32
12	6560573	rs1059501	G	T	0.9444	0.0006382	-0.0572055	0.965652	0.432852	0.534821	0.43	G	0.965652	0.432852	0.465179	0.43
1	93426869	rs10747454	G	T	0.931	3,32E-08	-0.071496	0.999435	0.16068	0.179085	0.16	T	0.999435	0.83932	0.820915	0.84
9	4981602	rs10758669	A	C	0.9429	0.0003199	-0.058795	1	0.340675	0.347185	0.36	C	1	0.659325	0.652815	0.64
19	6668972	rs1077667	C	T	1.1546	7,88E-33	0.143754	1	0.205536	0.20258	0.31	T	1	0.794464	0.79742	0.69
11	111249819	rs10789825	G	A	1.0608	0,000001914	0.0590233	0.990323	0.319613	0.337111	0.4	A	0.990323	0.680387	0.662889	0.6
8	129011095	rs10808565	T	C	1.0632	6.629e-05	0.0612832	1	0.343258	0.358226	0.34	T	1	0.343258	0.358226	0.34
12	58106836	rs10877012	G	T	1.124	9,63E-31	0.116894	0.997733	0.325213	0.317938	0.35	T	0.997733	0.674787	0.682062	0.65
16	1067832	rs108990	T	C	0.9082	3,05E-15	-0.0962907	0.986697	0.183755	0.190634	0.14	C	0.986697	0.816245	0.809366	0.86
10	8422617	rs10905353	G	A	1.0566	0,000002626	0.0550562	0.989302	0.431624	0.560715	0.36	A	0.989302	0.568376	0.560715	0.64
1	32738415	rs10914539	G	T	0.8835	1,44E-15	-0.123864	1	0.178432	0.168681	0.17	T	1	0.821568	0.831319	0.83
1	32715071	rs10914540	G	A	0.856	0.0006817	-0.155485	0.989649	0.0363586	0.036419	0.054	A	0.989649	0.963641	0.963581	0.946
1	120273909	rs10923893	C	T	0.8503	0,000002271	-0.162166	1	0.0239347	0.0295374	0.021	T	1	0.976065	0.970463	0.979
3	169536637	rs10936599	C	T	1.0766	1,90E-11	0.0738079	1	0.242417	0.239353	0.27	T	1	0.757583	0.760647	0.73
7	3139417	rs10951042	C	T	1.1021	1,50E-18	0.0972175	0.994719	0.4269	0.420351	0.43	C	0.994719	0.4269	0.420351	0.43
10	31033003	rs11008218	G	A	1.0564	0,000001562	0.0548669	0.971338	0.378561	0.376221	0.32	G	0.971338	0.378561	0.376221	0.32
11	14402930	rs11023242	C	T	1.0953	6,34E-09	0.0910283	0.991231	0.141069	0.133529	0.26	T	0.991231	0.858931	0.866471	0.74
17	45702280	rs11079784	C	T	1.1074	1,99E-27	0.102015	1	0.497141	0.497367	0.47	C	1	0.497141	0.497367	0.53
16	30993823	rs11150602	A	G	0.932	0,000004735	-0.0704225	0.970807	0.37679	0.392186	0.43	G	0.970807	0.62321	0.607814	0.57
10	89827121	rs11202642	A	G	0.9428	9.982e-05	-0.0589011	1	0.439853	0.420586	0.41	A	1	0.439853	0.420586	0.41
1	150694480	rs11204682	G	T	0.9238	6.165e-05	-0.0792597	0.986099	0.217042	0.209705	0.2	T	0.986099	0.782958	0.790295	0.8
1	154983036	rs113012729	A	G	0.8448	1,67E-08	-0.168655	0.988877	0.0297632	0.0347862	0.03	G	0.988877	0.970237	0.965214	0.97
20	62374441	rs1151625	C	T	1.1492	4,11E-14	0.139066	0.998586	0.0773502	0.0718957	0.061	T	0.998586	0.92265	0.928104	0.939
14	91372959	rs1152430	C	T	1.0594	0,000007636	0.0577027	0.995673	0.23587	0.230882	0.22	T	0.995673	0.76413	0.769118	0.78
6	119215402	rs11542663	A	C	1.0776	3,24E-10	0.0747363	0.99465	0.295896	0.32717	0.44	C	0.99465	0.704104	0.67283	0.56
19	18301979	rs11554159	A	G	0.893	5,83E-25	-0.113169	1	0.266953	0.269723	0.25	A	1	0.266953	0.269723	0.25
5	35877505	rs11567694	G	A	0.8874	1,58E-28	-0.119459	0.999107	0.27121	0.255564	0.33	G	0.999107	0.27121	0.255564	0.33
1	93152635	rs11577426	C	T	0.8849	2,95E-30	-0.122281	0.999847	0.249282	0.253462	0.24	T	0.999847	0.750718	0.746538	0.76
1	101412902	rs11587215	G	A	0.9203	2,89E-08	-0.0830556	0.998388	0.120021	0.118216	0.066	A	0.998388	0.879979	0.881784	0.934
11	113848902	rs11601425	C	T	0.9215	7.316e-05	-0.0817525	1	0.117329	0.100898	0.1	T	1	0.882671	0.899102	0.9
11	122518525	rs11605422	C	T	0.9235	1,75E-12	-0.0795845	0.993825	0.365749	0.371316	0.37	T	0.993825	0.634251	0.628684	0.63
15	86287724	rs11631419	C	T	1.0558	0.0007857	0.0542988	0.998674	0.440651	0.568157	0.47	C	0.998674	0.440651	0.431843	0.53
19	19277402	rs11669861	T	C	0.9518	0,000007516	-0.0494004	0.972965	0.468181	#VALUE!	#VALUE!	C	0.972965	0.531819	#VALUE!	id not found
19	33721455	rs11671925	G	A	0.9187	0,000003586	-0.0847957	0.980963	0.17696	0.167583	0.24	A	0.980963	0.82304	0.832417	0.76
2	65661843	rs11673987	A	G	1.0679	3,47E-11	0.0656941	0.99666	0.339466	0.339139	0.3	G	0.99666	0.660534	0.660861	0.7
11	14868316	rs116970203	G	A	0.7772	8,76E-12	-0.252058	0.988806	0.02733	0.0244704	0.02	A	0.988806	0.97267	0.97553	0.98
20	39945771	rs11698662	C	A	1.1088	0,000005109	0.103278	0.998249	0.0697865	0.0620034	0.051	A	0.998249	0.930214	0.937997	0.949
3	196360830	rs11714901	T	G	1.0582	0.0009315	0.0565694	0.968266	0.428087	0.557518	0.43	G	0.968266	0.571913	0.557518	0.57
5	40396425	rs11740512	A	C	0.8699	4,54E-25	-0.139377	0.997667	0.130166	0.132126	0.19	C	0.997667	0.869834	0.867874	0.81
14	88523488	rs117822168	G	A	1.3316	1,67E-30	0.286381	0.990897	0.0438713	0.0429968	0.051	A	0.990897	0.956129	0.957003	0.949
2	136884679	rs11897084	A	G	1.0836	3,85E-10	0.0802888	0.987206	0.456752	0.508674	0.36	A	0.987206	0.456752	0.491326	0.36
2	111935461	rs11899831	G	A	1.053	0,000003292	0.0516432	0.999803	0.452876	0.433518	0.44	A	0.999803	0.547124	0.566482	0.56
3	113271057	rs11929640	A	G	1.0648	0.0006571	0.062787	0.99955	0.239966	0.253352	0.37	A	0.99955	0.239966	0.253352	0.37
1	160389984	rs12086448	A	G	1.0741	4,12E-14	0.0714831	0.997136	0.464513	0.516652	0.47	A	0.997136	0.464513	0.483348	0.53
1	85729820	rs12087340	C	T	0.8271	2,27E-31	-0.18983	0.994964	0.0874913	0.0868957	0.069	T	0.994964	0.912509	0.913104	0.931
3	18798848	rs12106877	T	C	0.9298	2,75E-14	-0.0727858	0.998502	0.420461	0.402216	0.41	C	0.998502	0.579539	0.597784	0.59
1	101290432	rs12132283	A	C	1.0973	1,11E-22	0.0928526	0.999352	0.439631	0.4292	0.41	C	0.999352	0.560369	0.5708	0.59
17	7175844	rs1215	A	G	0.93	0,000003036	-0.0725707	0.993755	0.142269	0.150322	0.1	G	0.993755	0.857731	0.849678	0.9
6	143865221	rs12206238	C	T	0.8919	1,31E-10	-0.114401	0.988639	0.0723998	0.0743233	0.062	T	0.988639	0.9276	0.925677	0.938
6	135833463	rs12206850	T	C	0.8967	2,72E-29	-0.109034	0.997937	0.362246	0.348355	0.33	C	0.997937	0.637754	0.651645	0.67
3	27783015	rs12330493	T	G	0.9232	1,55E-16	-0.0799094	0.998271	0.371001	0.38112	0.36	G	0.998271	0.628999	0.61888	0.64
11	118743286	rs12365699	G	A	1.1237	2,10E-19	0.116627	0.987642	0.162589	0.163872	0.16	A	0.987642	0.837411	0.836128	0.84
12	124950652	rs12372323	G	A	0.9185	0.0002048	-0.0850134	0.996526	0.13329	0.121856	0.12	A	0.996526	0.86671	0.878144	0.88
2	112492986	rs12373588	T	G	0.9346	1,78E-12	-0.0676366	1	0.453982	0.440045	0.4	G	1	0.546018	0.559955	0.6
10	21867179	rs1243179	G	A	1.0564	0,000004267	0.0548669	0.996889	0.299538	0.317157	0.31	G	0.996889	0.299538	0.317157	0.31
16	79286503	rs12448954	A	G	1.0863	0,00000017	0.0827774	0.990074	0.13454	0.139749	0.2	A	0.990074	0.13454	0.139749	0.2
18	56213390	rs12456687	C	T	0.9356	0.0002108	-0.0665672	0.995472	0.22898	0.225239	0.29	T	0.995472	0.77102	0.774761	0.71
19	11173928	rs12460421	A	G	1.0581	5,27E-09	0.0564748	0.998531	0.429087	0.41817	0.44	G	0.998531	0.570913	0.58183	0.56
4	2769269	rs12502570	T	C	1.053	0,000002415	0.0516432	0.997428	0.457978	0.459981	0.48	T	0.997428	0.457978	0.459981	0.48
10	81059335	rs1250568	T	C	0.9083	1,68E-23	-0.0961806	0.988518	0.437617	0.409188	0.48	C	0.988518	0.562383	0.590812	0.48
3	121542898	rs12695416	G	A	1.0948	4,91E-20	0.0905717	0.999801	0.363117	0.386865	0.34	A	0.999801	0.636883	0.613135	0.66
16	11213951	rs12708716	G	A	0.8367	3,70E-71	-0.17829	1	0.356027	0.364536	0.33	G	1	0.356027	0.364536	0.33
12	51220897	rs12829524	T	C	0.9488	0,000009185	-0.0525573	0.994199	0.346114	0.312977	0.3	T	0.994199	0.346114	0.312977	0.3
16	79111297	rs12925972	C	T	1.107	1,11E-19	0.101654	0.98306	0.459224	0.537403	0.46	T	0.98306	0.540776	0.537403	0.54
16	11412926	rs12928822	C	T	1.1463	1,30E-23	0.136539	1	0.177753	0.163004	0.14	T	1	0.822247	0.836996	0.86
2	202112471	rs13030042	T	C	1.0573	0.0009706	0.0557185	0.994499	0.36769	0.388752	0.41	T	0.994499	0.36769	0.388752	0.41
3	4891205	rs13078210	A	C	1.1138	0,000000059	0.107778	0.990642	0.0800499	0.0903995	0.064	C	0.990642	0.91995	0.909601	0.936
4	164493807	rs13150896	G	A	1.066	5,55E-09	0.0639133	0.994766	0.467149	0.533946	0.38	A	0.994766	0.532851	0.533946	0.62
6	7100029	rs13193887	T	G	0.9386	2,15E-08	-0.0633659	0.984956	0.388365	0.387283	0.41	G	0.984956	0.611635	0.612717	0.59
6	114149335	rs13208937	G	A	0.9376	0,000001192	-0.0644319	0.998137	0.15015	0.152236	0.1	A	0.998137	0.84985	0.847764	0.9
1	192541021	rs1323292	A	G	1.1625	3,64E-33	0.150573	1	0.177295	0.193851	0.15	G	1	0.822705	0.806149	0.85
8	61840558	rs13257990	C	T	1.0912	0,000006452	0.087278	0.988126	0.0989926	0.0972714	0.065	T	0.988126	0.901007	0.902729	0.935
16	86019087	rs13333054	T	C	1.0546	0,000004805	0.0531615	1	0.226961	0.218386	0.19	T	1	0.226961	0.218386	0.19
1	117090493	rs1335532	A	G	1.2987	4,55E-70	0.261364	1	0.144416	0.144063	0.2	G	1	0.855584	0.855937	0.8
2	214018981	rs13389834	A	G	1.0566	0.0008098	0.0550562	0.995354	0.38787	0.389363	0.31	A	0.995354	0.38787	0.389363	0.31
3	56953174	rs1354036	C	T	0.9445	0.0008023	-0.0570996	0.957907	0.353779	0.332834	0.35	C	0.957907	0.353779	0.332834	0.35
1	24207504	rs13551	T	C	0.9359	4,36E-08	-0.0662466	1	0.328515	0.32088	0.39	C	1	0.671485	0.67912	0.61
15	75154779	rs1378941	A	C	0.9502	0.0002505	-0.0510828	0.999384	0.348963	0.372053	0.44	C	0.999384	0.651037	0.627947	0.56
22	40291807	rs137956	C	T	1.0568	9,63E-09	0.0552455	0.989586	0.431372	0.55612	0.43	C	0.989586	0.431372	0.44388	0.43
3	112693983	rs138433213	T	G	1.3609	3,24E-09	0.308146	0.984919	0.0139034	0.0118463	0.0033	G	0.984919	0.986097	0.988154	0.9967
10	8098719	rs1399180	T	C	0.9078	7,16E-11	-0.0967312	0.995142	0.173595	0.192178	0.17	T	0.995142	0.173595	0.192178	0.17
5	103690316	rs1442118	A	G	1.0668	0,00000845	0.0646635	0.990959	0.240206	0.241723	0.21	G	0.990959	0.759794	0.758277	0.79
7	22772260	rs1524107	C	T	1.1173	0.0008383	0.110915	0.991169	0.0557493	0.0578963	0.034	T	0.991169	0.944251	0.942104	0.966
2	12607893	rs1534422	A	G	0.9482	1,66E-08	-0.0531898	1	0.465019	0.537047	0.43	G	1	0.534981	0.537047	0.57
18	47682225	rs1567526	G	A	1.0565	0,000002517	0.0549616	0.990213	0.318199	0.32013	0.42	A	0.990213	0.681801	0.67987	0.58
18	67544046	rs1610555	G	T	0.9482	2,92E-08	-0.0531898	0.997624	0.409687	0.418483	0.36	T	0.997624	0.590313	0.581517	0.64
8	129177769	rs16902700	G	A	0.8891	2,62E-25	-0.117546	0.997691	0.22388	0.209685	0.19	A	0.997691	0.77612	0.790315	0.81
22	28730175	rs16986308	G	A	1.0975	0.0001027	0.0930349	0.998069	0.113892	0.117657	0.18	A	0.998069	0.886108	0.882343	0.82
2	43355324	rs17030410	T	G	1.1165	1,65E-24	0.110199	0.99417	0.259887	0.261007	0.27	G	0.99417	0.740113	0.738993	0.73
4	122119449	rs17051321	C	T	0.9222	1,41E-10	-0.0809932	0.997249	0.240728	0.228491	0.19	T	0.997249	0.759272	0.771509	0.81
6	137438057	rs17066096	G	A	1.1444	9,26E-36	0.13488	1	0.237463	0.239548	0.2	G	1	0.237463	0.239548	0.2
6	106261769	rs17066362	T	G	1.0919	0,000001072	0.0879193	0.928987	0.113702	0.115292	0.11	T	0.928987	0.113702	0.115292	0.11
6	14691215	rs17119	A	G	1.1108	1,38E-17	0.10508	1	0.20153	0.201606	0.12	G	1	0.79847	0.798394	0.88
4	48127262	rs17470892	T	C	0.9376	1,34E-11	-0.0644319	0.997242	0.389132	0.383351	0.36	C	0.997242	0.610868	0.616649	0.64
14	76014298	rs175706	G	A	1.0832	5,56E-13	0.0799196	1	0.472684	0.512188	0.45	G	1	0.472684	0.487812	0.55
13	40357677	rs17591266	G	A	1.0586	0.0002408	0.0569473	0.988543	0.430083	0.424154	0.39	G	0.988543	0.430083	0.424154	0.39
10	75653800	rs17741873	G	T	1.0676	4,69E-08	0.0654131	0.981743	0.189534	0.190862	0.18	T	0.981743	0.810466	0.809138	0.82
6	138179146	rs17780429	G	A	1.1008	5,15E-12	0.0960372	0.995232	0.146574	0.141572	0.15	A	0.995232	0.853426	0.858428	0.85
16	79350204	rs17797448	C	T	1.1431	6,07E-14	0.133744	0.987243	0.0887923	0.0908788	0.066	T	0.987243	0.911208	0.909121	0.934
17	40529835	rs17886724	A	G	0.8976	2,32E-28	-0.108031	0.999898	0.35172	0.350589	0.38	G	0.999898	0.64828	0.649411	0.62
12	6440009	rs1800693	T	C	0.87	2,24E-47	-0.139262	1	0.397523	0.411099	0.41	C	1	0.602477	0.588901	0.59
1	11856378	rs1801133	A	G	0.9033	2,31E-15	-0.101701	1	0.328086	0.338449	0.24	A	1	0.328086	0.338449	0.24
3	53119534	rs1811351	A	G	1.046	0,000005809	0.0449734	0.996336	0.33235	0.325902	0.35	G	0.996336	0.66765	0.674098	0.65
2	225806764	rs1857996	C	T	1.0761	0.0007719	0.0733434	0.998428	0.155026	0.157705	0.17	C	0.998428	0.155026	0.157705	0.17
19	16559421	rs1870071	C	T	1.108	4,42E-24	0.102557	1	0.310382	0.292167	0.36	C	1	0.310382	0.292167	0.36
9	86543849	rs1982151	G	A	0.9498	0,000001061	-0.0515038	1	0.262998	0.275289	0.26	A	1	0.737002	0.724711	0.74
22	31622539	rs2027982	C	T	1.0652	1,06E-08	0.0631626	0.998906	0.425666	0.568062	0.45	T	0.998906	0.574334	0.568062	0.55
12	46419086	rs2059405	G	A	1.0596	0.0006309	0.0578915	0.997022	0.196658	0.194079	0.13	G	0.997022	0.196658	0.194079	0.13
2	25052177	rs2082881	A	G	0.9338	5,45E-10	-0.068493	0.997086	0.259594	0.256158	0.24	G	0.997086	0.740406	0.743842	0.76
5	133891282	rs2084007	C	T	1.0835	1,91E-13	0.0801965	1	0.462651	0.472172	0.47	T	1	0.537349	0.527828	0.47
10	6117322	rs2104286	T	C	1.2062	2,96E-65	0.187475	1	0.264901	0.249706	0.21	C	1	0.735099	0.750294	0.79
6	159465977	rs212397	C	A	0.8828	3,48E-35	-0.124657	0.985009	0.357196	0.346435	0.3	C	0.985009	0.357196	0.346435	0.3
2	191521441	rs2159818	A	G	1.0567	0,00000637	0.0551508	0.998653	0.315774	0.303645	0.17	G	0.998653	0.684226	0.696355	0.83
10	64449549	rs224032	G	A	1.0891	3,01E-16	0.0853517	0.996488	0.452069	0.5215	0.47	G	0.996488	0.452069	0.4785	0.47
10	64397538	rs224278	C	T	0.9391	0,00000646	-0.0628333	1	0.407003	0.419901	0.48	T	1	0.592997	0.580099	0.52
20	52789743	rs2248359	T	C	0.9158	1,92E-19	-0.0879573	1	0.40295	0.40878	0.35	T	1	0.40295	0.40878	0.35
1	203260500	rs2252183	T	G	1.0533	0,000002564	0.0519281	0.989814	0.448947	0.559654	0.33	T	0.989814	0.448947	0.440346	0.33
3	121765368	rs2255214	G	T	1.1384	6,98E-43	0.129624	1	0.485812	0.487231	0.47	T	1	0.514188	0.512769	0.53
1	1682374	rs2272908	T	C	0.9562	0,000002523	-0.0447882	0.996837	0.493398	0.468997	0.48	T	0.996837	0.493398	0.468997	0.52
3	47005668	rs2276853	A	G	1.0582	0.0003969	0.0565694	1	0.405773	0.577377	0.39	G	1	0.594227	0.577377	0.61
2	61242410	rs2278300	G	T	1.0953	2,31E-19	0.0910283	0.986436	0.349235	0.329853	0.33	T	0.986436	0.650765	0.670147	0.67
22	22205353	rs2283792	G	T	1.0893	1,16E-19	0.0855353	1	0.486237	0.521404	0.4	T	1	0.513763	0.521404	0.4
3	105455955	rs2289746	C	T	1.0846	4,59E-12	0.0812113	0.992923	0.335752	0.330703	0.36	T	0.992923	0.664248	0.669297	0.64
17	34842521	rs2306593	T	C	0.9161	1,13E-15	-0.0876297	0.996003	0.482427	0.483264	0.5	T	0.996003	0.482427	0.483264	0.5
1	85682020	rs233100	A	G	0.9425	2,06E-09	-0.0592194	1	0.416752	0.423868	0.47	A	1	0.416752	0.423868	0.47
12	6514963	rs2364482	T	G	0.8962	1,51E-20	-0.109592	1	0.192278	0.194663	0.2	G	1	0.807722	0.805337	0.8
17	4778487	rs238238	G	A	1.0549	0,000008592	0.053446	1	0.304161	0.29607	0.37	A	1	0.695839	0.70393	0.63
22	37310954	rs2413436	A	G	1.0645	5,35E-11	0.0625052	0.995733	0.494511	0.516281	0.42	A	0.995733	0.494511	0.483719	0.42
8	128175696	rs2445610	G	A	1.0728	5,66E-13	0.0702721	1	0.367052	0.347837	0.34	G	1	0.367052	0.347837	0.34
5	141539339	rs249677	C	A	0.9313	5,73E-13	-0.0711738	0.995529	0.365204	0.357981	0.31	C	0.995529	0.365204	0.357981	0.31
5	158759900	rs2546890	A	G	1.0878	5,30E-19	0.0841573	1	0.483967	0.490402	0.41	G	1	0.516033	0.509598	0.59
20	52744437	rs2616277	C	T	0.9192	3,13E-10	-0.0842516	0.995616	0.155187	0.156751	0.23	T	0.995616	0.844813	0.843249	0.77
17	56358762	rs2680687	T	C	1.0618	0,000008253	0.0599656	0.994698	0.209593	0.210077	0.18	C	0.994698	0.790407	0.789923	0.82
5	94205837	rs27003	T	C	0.9464	0,000003733	-0.05509	0.989586	0.311652	0.311742	0.46	T	0.989586	0.311652	0.311742	0.46
8	134054230	rs2702996	T	C	1.0531	0,000006634	0.0517382	0.997754	0.345496	0.343221	0.35	T	0.997754	0.345496	0.343221	0.35
4	87862396	rs2705618	T	C	0.9283	1,15E-11	-0.0744003	0.997154	0.467896	0.541126	0.47	C	0.997154	0.532104	0.541126	0.47
11	110246610	rs2724416	C	T	0.9454	0,000001604	-0.0561472	0.98629	0.32115	0.313351	0.33	C	0.98629	0.32115	0.313351	0.33
4	106255589	rs2726518	A	C	0.9368	3,84E-11	-0.0652855	0.999129	0.425706	0.5635	0.42	A	0.999129	0.425706	0.4365	0.42
20	52210360	rs2766672	G	A	1.0646	0.0001636	0.0625991	0.993	0.312825	0.31937	0.26	A	0.993	0.687175	0.68063	0.74
7	50328339	rs28625973	A	G	1.0912	2,58E-16	0.087278	0.989215	0.313782	0.298206	0.27	G	0.989215	0.686218	0.701794	0.73
3	125867247	rs2886059	A	C	1.0787	0.0002378	0.0757566	1	0.169739	0.164754	0.13	A	1	0.169739	0.164754	0.13
10	64423416	rs2893907	C	A	1.0644	0.0005457	0.0624113	0.970053	0.451474	0.546202	0.3	A	0.970053	0.548526	0.546202	0.7
11	47360412	rs2957873	A	G	0.9169	1,47E-13	-0.0867569	0.996337	0.202491	0.210759	0.3	G	0.996337	0.797509	0.789241	0.7
17	47379581	rs2960172	G	A	0.9459	0,000002011	-0.0556184	0.998676	0.31541	0.293029	0.28	A	0.998676	0.68459	0.706971	0.72
19	4466466	rs2992	T	C	0.9324	5,56E-09	-0.0699934	1	0.277396	0.281111	0.33	C	1	0.722604	0.718889	0.67
10	43748422	rs3004212	C	T	1.0548	0.0005052	0.0533512	0.985817	0.272447	0.26703	0.3	T	0.985817	0.727553	0.73297	0.7
1	6512547	rs3007421	G	A	0.8928	8,91E-17	-0.113393	1	0.131179	0.139587	0.11	A	1	0.868821	0.860413	0.89
19	47638539	rs307896	G	A	1.0769	2,44E-09	0.0740865	1	0.276322	0.27123	0.26	A	1	0.723678	0.72877	0.74
12	111884608	rs3184504	T	C	1.0643	4,24E-11	0.0623173	1	0.463496	0.5128	0.41	T	1	0.463496	0.4872	0.41
15	41233035	rs3212279	T	G	0.9488	0,000002875	-0.0525573	0.988151	0.455646	0.445704	0.45	T	0.988151	0.455646	0.445704	0.45
5	118703662	rs32658	G	T	0.9406	3,24E-08	-0.0612373	0.992993	0.427942	0.413986	0.32	T	0.992993	0.572058	0.586014	0.68
5	6712834	rs34681760	C	T	1.0819	2,01E-11	0.0787188	0.994357	0.330265	0.335148	0.37	T	0.994357	0.669735	0.664852	0.63
2	231121829	rs35540610	C	T	1.1423	2,98E-33	0.133044	0.998464	0.234687	0.228604	0.17	C	0.998464	0.234687	0.228604	0.17
16	86021505	rs35703946	G	A	1.1315	2,83E-17	0.123544	0.920285	0.14177	0.130403	0.16	A	0.920285	0.85823	0.869597	0.84
5	176790162	rs35716097	T	C	1.1041	3,18E-21	0.0990305	1	0.30235	0.315444	0.37	T	1	0.30235	0.315444	0.37
6	137959455	rs35858108	T	C	1.1127	4,92E-25	0.106789	0.9982	0.281767	0.286219	0.24	T	0.9982	0.281767	0.286219	0.24
16	11353879	rs36090551	G	T	0.9169	5,01E-16	-0.0867569	1	0.251709	0.266095	0.31	T	1	0.748291	0.733905	0.69
22	50971266	rs361725	C	T	0.8962	1,31E-21	-0.109592	0.998925	0.372282	0.386183	0.34	T	0.998925	0.627718	0.613817	0.66
5	142609525	rs3733731	G	A	1.0603	0.0006947	0.0585519	0.915245	0.428328	0.408472	0.41	G	0.915245	0.428328	0.408472	0.41
1	2520527	rs3748817	C	T	0.8797	1,54E-36	-0.128174	0.999289	0.365797	0.340925	0.37	C	0.999289	0.365797	0.340925	0.37
1	157686337	rs3761959	C	T	1.0804	3,25E-16	0.0773313	1	0.458496	0.44672	0.42	T	1	0.541504	0.55328	0.58
12	9866349	rs3764021	C	T	0.9095	4,96E-24	-0.0948603	1	0.464718	0.469821	0.47	T	1	0.535282	0.530179	0.47
1	160703965	rs3766374	G	A	1.0875	6,10E-16	0.0838815	0.995648	0.308022	0.29301	0.26	A	0.995648	0.691978	0.70699	0.74
7	105706462	rs3801275	T	C	1.1282	6,34E-10	0.120623	1	0.0898157	0.092819	0.14	C	1	0.910184	0.907181	0.86
11	128421175	rs3809006	T	C	0.9366	4,41E-12	-0.065499	0.99259	0.467493	0.526937	0.44	C	0.99259	0.532507	0.526937	0.56
2	68646536	rs3816281	T	G	1.0901	5,08E-16	0.0862694	1	0.261757	0.256502	0.27	T	1	0.261757	0.256502	0.27
11	36438075	rs3931757	T	C	0.9126	4,06E-08	-0.0914576	0.974517	0.133124	0.143016	0.13	C	0.974517	0.866876	0.856984	0.87
8	71442114	rs4077921	C	T	0.9411	0,000000094	-0.0607059	0.998492	0.357532	0.37237	0.35	T	0.998492	0.642468	0.62763	0.65
2	181971237	rs4346343	A	G	1.0689	0,000001353	0.0666301	0.985432	0.271562	0.278384	0.21	G	0.985432	0.728438	0.721616	0.79
3	28072086	rs438613	C	T	1.1504	2,31E-49	0.14011	0.999758	0.463825	0.471103	0.43	C	0.999758	0.463825	0.471103	0.43
3	33171659	rs4392367	G	A	1.0701	0.0001082	0.0677521	0.981685	0.258985	0.24974	0.22	A	0.981685	0.741015	0.75026	0.78
11	95311422	rs4409785	T	C	0.9196	6,87E-12	-0.0838165	1	0.170904	0.168758	0.17	C	1	0.829096	0.831242	0.83
8	128814091	rs4410871	T	C	0.9074	5,85E-20	-0.0971719	1	0.279583	0.281125	0.27	T	1	0.279583	0.281125	0.27
14	52306091	rs4468527	G	A	0.9132	1,19E-09	-0.0908004	0.99486	0.102607	0.117525	0.07	A	0.99486	0.897393	0.882475	0.93
18	56348044	rs4545915	A	G	0.918	4,85E-11	-0.0855579	0.997097	0.234585	0.237872	0.21	A	0.997097	0.234585	0.237872	0.21
16	30103160	rs4609871	C	T	0.9138	1,23E-21	-0.0901435	1	0.454183	0.50864	0.49	C	1	0.454183	0.49136	0.51
1	165832276	rs4657486	A	G	0.9462	0.0008008	-0.0553013	0.979123	0.422282	0.410362	0.36	G	0.979123	0.577718	0.589638	0.64
1	157089147	rs4661089	C	T	0.9429	0,000001736	-0.058795	0.989184	0.265987	0.265526	0.3	T	0.989184	0.734013	0.734474	0.7
7	128573967	rs4728142	G	A	0.9449	3,37E-09	-0.0566762	1	0.44134	0.429356	0.42	A	1	0.55866	0.570644	0.58
9	100868189	rs4743150	C	T	1.0774	1,23E-10	0.0745507	1	0.228295	0.210325	0.21	T	1	0.771705	0.789675	0.79
13	100026952	rs4772201	A	G	1.11	8,98E-17	0.10436	0.994953	0.185274	0.181772	0.23	G	0.994953	0.814726	0.818228	0.77
20	42579051	rs4812773	C	T	1.0743	6,17E-09	0.0716693	0.999039	0.272013	0.287579	0.25	T	0.999039	0.727987	0.712421	0.75
22	37258986	rs4821544	T	C	1.07	5,22E-11	0.0676586	1	0.312375	0.328317	0.22	C	1	0.687625	0.671683	0.78
9	35821797	rs4879928	A	G	1.0501	0,000008012	0.0488854	0.991869	0.479012	0.462308	0.4	A	0.991869	0.479012	0.462308	0.4
10	3918174	rs4881226	A	C	0.9438	0.0001139	-0.057841	0.997383	0.487391	0.469709	0.46	A	0.997383	0.487391	0.469709	0.46
11	111276085	rs4938534	A	G	0.9372	5.764e-05	-0.0648586	1	0.373737	0.382365	0.37	G	1	0.626263	0.617635	0.63
11	60793651	rs506616	G	T	1.1237	2,00E-29	0.116627	0.987393	0.329853	0.317278	0.26	T	0.987393	0.670147	0.682722	0.74
11	65705432	rs531612	C	T	0.9355	1,21E-09	-0.0666741	0.997477	0.492551	0.518324	0.43	C	0.997477	0.492551	0.481676	0.43
1	120267505	rs541503	C	T	0.9209	1,45E-17	-0.0824038	0.976273	0.396579	0.373871	0.38	C	0.976273	0.396579	0.373871	0.38
4	87513579	rs56296936	T	G	0.9473	0,000008269	-0.0541394	0.997572	0.284625	0.269652	0.28	G	0.997572	0.715375	0.730348	0.72
1	66754533	rs566267	G	A	1.0527	0,000004101	0.0513583	0.999242	0.392333	0.589105	0.38	G	0.999242	0.392333	0.410895	0.38
2	112770799	rs57116599	A	G	0.9137	1,11E-11	-0.090253	0.981028	0.229105	0.215811	0.32	A	0.981028	0.229105	0.215811	0.32
11	118480695	rs585039	A	C	0.917	7,68E-17	-0.0866478	0.999814	0.319038	0.325059	0.32	A	0.999814	0.319038	0.325059	0.32
1	200875897	rs59655222	T	C	1.1049	5,66E-21	0.0997548	0.99627	0.285199	0.265344	0.21	C	0.99627	0.714801	0.734656	0.79
20	44734310	rs6032662	C	T	1.0995	5,28E-19	0.0948555	0.99652	0.243365	0.261405	0.27	C	0.99652	0.243365	0.261405	0.27
7	37382465	rs60600003	T	G	0.8726	4,60E-19	-0.136278	0.9867	0.0978257	0.0970073	0.1	G	0.9867	0.902174	0.902993	0.9
20	52783991	rs6068816	C	T	0.9278	0,000002366	-0.0749391	1	0.106096	0.100266	0.079	T	1	0.893904	0.899734	0.921
20	39968188	rs6072343	G	A	0.925	2,69E-09	-0.0779615	0.994418	0.138581	0.138766	0.22	A	0.994418	0.861419	0.861234	0.78
4	113074745	rs61130306	G	T	0.9392	0.0002323	-0.0627268	0.996477	0.386288	0.389165	0.35	G	0.996477	0.386288	0.389165	0.35
12	94661453	rs61708525	G	A	1.0702	1,80E-08	0.0678455	0.98062	0.302944	0.29353	0.25	G	0.98062	0.302944	0.29353	0.25
5	88063940	rs618741	C	T	1.0524	0,000005165	0.0510733	1	0.432249	0.553717	0.42	C	1	0.432249	0.446283	0.42
2	89093781	rs62157778	A	G	1.0585	0,000002163	0.0568528	0.997721	0.278711	0.26356	0.34	A	0.997721	0.278711	0.26356	0.34
11	116688383	rs632153	G	T	0.7984	0,000008709	-0.225146	0.984146	0.0175559	0.0200209	0.016	T	0.984146	0.982444	0.979979	0.984
1	160634588	rs6427540	C	T	1.106	1,48E-09	0.10075	0.99515	0.140974	0.141557	0.18	T	0.99515	0.859026	0.858443	0.82
2	204632861	rs6435203	A	G	1.076	6,18E-12	0.0732505	0.996179	0.269796	0.295896	0.24	G	0.996179	0.730204	0.704104	0.76
3	45869972	rs6441931	A	G	0.9289	0.0004346	-0.0737542	0.992556	0.159067	0.165471	#VALUE!	G	0.992556	0.840933	0.834529	id not found
3	32962051	rs6550177	T	C	1.0603	7,63E-10	0.0585519	0.995272	0.44644	0.434796	0.39	C	0.995272	0.55356	0.565204	0.61
12	42854205	rs6582394	G	A	0.9459	0,000008843	-0.0556184	0.995732	0.41147	0.385756	0.44	G	0.995732	0.41147	0.385756	0.44
11	118747813	rs6589706	A	G	1.11	4,53E-26	0.10436	1	0.463828	0.527935	0.42	A	1	0.463828	0.472065	0.42
1	207866152	rs6656401	A	G	1.0697	0.0001312	0.0673782	0.999121	0.172162	0.189567	0.19	A	0.999121	0.172162	0.189567	0.19
2	191989356	rs6738544	C	A	1.0741	2,40E-13	0.0714831	0.999136	0.373344	0.389913	0.29	A	0.999136	0.626656	0.610087	0.71
4	40307564	rs6832151	G	T	1.0775	7,79E-10	0.0746435	1	0.271542	0.279905	0.25	G	1	0.271542	0.279905	0.25
6	130348257	rs6928313	T	C	1.055	2,59E-06	0.0535408	0.999216	0.434195	0.554389	0.4	C	0.999216	0.565805	0.554389	0.6
11	64095178	rs694739	A	G	1.0681	1,12E-11	0.0658814	1	0.37445	0.363577	0.42	G	1	0.62555	0.636423	0.58
7	2443302	rs6952809	C	T	0.9376	2,95E-08	-0.0644319	1	0.318909	0.325745	0.36	T	1	0.681091	0.674255	0.64
8	79417222	rs6999228	G	A	0.9026	5,27E-22	-0.102476	0.989606	0.252848	0.281122	0.27	A	0.989606	0.747152	0.718878	0.73
8	129076451	rs7007910	A	C	0.9405	6.401e-05	-0.0613436	0.996995	0.37999	0.392846	0.4	C	0.996995	0.62001	0.607154	0.6
8	144986793	rs7014582	G	A	1.0639	1,76E-08	0.0619414	0.991648	0.442377	0.43862	0.41	G	0.991648	0.442377	0.43862	0.41
7	27135314	rs706015	T	G	0.926	3,05E-10	-0.076881	0.994441	0.180611	0.177709	0.18	G	0.994441	0.819389	0.822291	0.82
4	38721164	rs7147	G	A	0.9401	0,000004786	-0.061769	0.985442	0.229315	0.237968	0.18	A	0.985442	0.770685	0.762032	0.82
5	55444683	rs71624119	G	A	1.0944	3,89E-15	0.0902063	0.989019	0.232811	0.239265	0.17	A	0.989019	0.767189	0.760735	0.83
15	90887584	rs7183707	G	T	0.9177	1,13E-12	-0.0858847	0.991021	0.301973	0.306604	0.23	T	0.991021	0.698027	0.693396	0.77
16	89141723	rs7186136	C	T	1.0852	0,000001083	0.0817643	0.990123	0.156618	0.151124	0.13	C	0.990123	0.156618	0.151124	0.13
20	48422095	rs719219	A	G	1.0591	5,12E-08	0.0574173	0.993249	0.278055	0.278369	0.2	A	0.993249	0.278055	0.278369	0.2
6	16672760	rs719316	T	C	1.0723	1,62E-13	0.0698059	0.990625	0.446149	0.553843	0.49	C	0.990625	0.553851	0.553843	0.49
16	79652720	rs7196953	G	A	0.9252	3,70E-14	-0.0777453	0.991128	0.302003	0.324292	0.28	A	0.991128	0.697997	0.675708	0.72
17	43407670	rs7216796	A	G	1.0617	2,09E-10	0.0598714	0.993668	0.449077	0.522284	0.48	G	0.993668	0.550923	0.522284	0.48
19	45143942	rs7260482	A	C	0.9278	1,43E-09	-0.0749391	1	0.277102	0.278219	0.24	C	1	0.722898	0.721781	0.76
1	198573373	rs72736084	A	G	1.2197	0.0001579	0.198605	0.966484	0.0252643	0.0296648	0.046	G	0.966484	0.974736	0.970335	0.954
2	144990548	rs72855540	G	A	1.1495	0,000000151	0.139327	0.977034	0.0420533	0.0420575	0.031	G	0.977034	0.0420533	0.0420575	0.031
1	65429319	rs72922276	G	A	1.1642	1,41E-15	0.152034	0.979065	0.108503	0.0939384	0.12	A	0.979065	0.891497	0.906062	0.88
6	90976768	rs72928038	G	A	0.8663	8,38E-29	-0.143524	1	0.171807	0.163685	0.11	A	1	0.828193	0.836315	0.89
11	95421830	rs72981578	C	T	0.9024	1,13E-09	-0.102697	0.983476	0.131878	0.136648	0.12	T	0.983476	0.868122	0.863352	0.88
12	12168131	rs73060038	G	A	0.8917	0.0008077	-0.114626	0.995463	0.0568795	0.0535447	0.069	A	0.995463	0.943121	0.946455	0.931
13	33492900	rs731089	T	C	1.0474	0,000003341	0.0463109	0.996842	0.321042	0.326972	0.36	C	0.996842	0.678958	0.673028	0.64
13	42039288	rs7328265	C	T	1.0588	0.0001497	0.0571362	0.993968	0.490645	0.498532	0.45	T	0.993968	0.509355	0.501468	0.45
7	149289464	rs735120	C	T	1.0813	7,99E-10	0.078164	0.995668	0.252716	0.255117	0.2	T	0.995668	0.747284	0.744883	0.8
3	5035903	rs73807416	T	C	1.1146	0,000001651	0.108496	0.974447	0.0706678	0.082182	0.098	C	0.974447	0.929332	0.917818	0.902
10	6390285	rs75023418	G	T	1.1147	0,000001106	0.108585	1	0.0522405	0.0493168	0.044	T	1	0.947759	0.950683	0.956
3	159712373	rs75029101	A	G	1.0971	4,99E-08	0.0926703	0.988082	0.0877995	0.0876196	0.079	A	0.988082	0.0877995	0.0876196	0.079
1	25291010	rs7550552	T	C	0.9404	1,48E-09	-0.06145	0.998829	0.493242	0.492849	0.46	C	0.998829	0.506758	0.492849	0.54
5	133449827	rs756699	T	C	1.1116	2,96E-14	0.1058	1	0.134418	0.15236	0.21	C	1	0.865582	0.84764	0.79
2	162962045	rs7599934	T	C	1.0669	0.0001543	0.0647572	0.996737	0.429501	0.422729	0.42	T	0.996737	0.429501	0.422729	0.42
18	60902282	rs76604740	G	A	0.8674	0,000000914	-0.142255	0.97648	0.0364268	0.0352146	0.024	A	0.97648	0.963573	0.964785	0.976
4	103911781	rs7665090	G	A	1.0927	7,03E-16	0.0886517	1	0.477347	0.508766	0.47	A	1	0.522653	0.508766	0.47
4	109058718	rs7690934	C	T	0.9384	2,36E-11	-0.063579	0.99595	0.421447	0.588993	0.46	T	0.99595	0.578553	0.588993	0.54
5	1519833	rs76945199	T	C	1.1081	0,000007979	0.102647	1	0.0683266	0.0691193	0.039	C	1	0.931673	0.930881	0.961
4	40192049	rs7698247	A	G	0.942	0.0005792	-0.05975	0.98381	0.377979	0.371158	0.28	G	0.98381	0.622021	0.628842	0.72
5	1283755	rs7705526	A	C	1.0683	0.0006886	0.0660686	0.970499	0.326322	0.324213	0.32	A	0.970499	0.326322	0.324213	0.32
3	101749022	rs771767	G	A	0.9301	1,99E-09	-0.0724632	1	0.284512	0.285012	0.2	A	1	0.715488	0.714988	0.8
6	139901814	rs7759402	G	A	0.9475	7.663e-05	-0.0539283	0.993197	0.422794	0.578729	0.44	A	0.993197	0.577206	0.578729	0.56
11	118783424	rs77841686	G	A	1.2659	8,76E-11	0.235783	0.974588	0.0307185	0.0290997	0.013	A	0.974588	0.969282	0.9709	0.987
3	100848597	rs77958473	T	C	1.1557	6,42E-11	0.144706	0.985782	0.0702159	0.0678531	0.095	C	0.985782	0.929784	0.932147	0.905
8	95851818	rs78456818	T	C	0.8674	3,23E-10	-0.142255	1	0.0601415	0.0599746	0.029	C	1	0.939859	0.940025	0.971
8	11285384	rs7846252	C	T	0.9354	0,000001327	-0.066781	0.959989	0.136738	0.143165	0.2	T	0.959989	0.863262	0.856835	0.8
9	139639958	rs7859621	A	G	1.0522	0,000007333	0.0508832	1	0.46803	0.46439	0.44	G	1	0.53197	0.53561	0.44
10	94479107	rs7923837	G	A	1.086	2,08E-17	0.0825012	1	0.379444	0.366453	#VALUE!	A	1	0.620556	0.633547	id not found
10	31395761	rs793108	C	T	0.9193	3,50E-19	-0.0841428	1	0.4827	0.487361	0.43	T	1	0.5173	0.512639	0.43
12	11998776	rs7969473	G	A	0.831	0,000001749	-0.185125	0.987262	0.0239117	0.0225784	0.012	A	0.987262	0.976088	0.977422	0.988
1	117343443	rs798039	C	T	0.9259	0,000004613	-0.076989	0.997257	0.0848201	0.085492	0.19	T	0.997257	0.91518	0.914508	0.81
14	103265844	rs8006649	G	A	0.9138	1,98E-15	-0.0901435	0.999664	0.357663	0.373282	0.37	A	0.999664	0.642337	0.626718	0.63
14	69253364	rs8022092	C	A	1.0822	4,14E-17	0.078996	0.997928	0.498706	0.498786	0.49	C	0.997928	0.498706	0.501214	0.51
6	128280104	rs802725	T	G	1.0653	1,08E-09	0.0632564	0.997107	0.304996	0.288917	0.29	G	0.997107	0.695004	0.711083	0.71
15	61157403	rs8041466	C	T	1.0524	0,000007826	0.0510733	0.991249	0.364858	0.363498	0.4	T	0.991249	0.635142	0.636502	0.6
17	57859210	rs8070345	T	C	1.1163	4,05E-31	0.11002	0.999299	0.466005	0.502227	0.49	T	0.999299	0.466005	0.497773	0.51
18	60931095	rs8085707	C	T	1.0793	0.0003912	0.0763127	0.998935	0.160631	0.172164	0.21	T	0.998935	0.839369	0.827836	0.79
19	49837246	rs8107548	T	C	0.9113	3,02E-18	-0.0928831	1	0.255608	0.259969	0.17	C	1	0.744392	0.740031	0.83
6	36348689	rs879036	C	T	0.885	2,75E-19	-0.122168	0.99631	0.133287	0.151485	0.1	T	0.99631	0.866713	0.848515	0.9
12	123604053	rs883263	G	A	0.9214	2,99E-13	-0.081861	0.999273	0.211174	0.224269	0.18	A	0.999273	0.788826	0.775731	0.82
17	38252660	rs883871	G	A	0.8865	8,56E-14	-0.120474	0.974556	0.131051	0.137479	0.18	A	0.974556	0.868949	0.862521	0.82
7	50239880	rs921911	A	G	1.0876	7,69E-11	0.0839734	0.96976	0.148223	0.15869	0.15	G	0.96976	0.851777	0.84131	0.85
3	121783015	rs9282641	G	A	1.1199	8,32E-10	0.113239	1	0.0845153	0.0855411	0.085	A	1	0.915485	0.914459	0.915
5	40429250	rs9292776	G	A	0.9331	1,02E-11	-0.0692429	0.997945	0.471666	0.468116	0.38	A	0.997945	0.528334	0.531884	0.62
1	212877776	rs9308424	A	G	0.9136	9,25E-14	-0.0903624	0.9857	0.329476	0.337578	0.22	A	0.9857	0.329476	0.337578	0.22
6	135495226	rs9321490	C	T	1.1053	9,48E-20	0.100117	1	0.240693	0.219447	0.27	C	1	0.240693	0.219447	0.27
6	170586082	rs9366138	G	A	0.9287	0,000003305	-0.0739695	0.999718	0.141013	0.141689	#VALUE!	G	0.999718	0.141013	0.141689	id not found
6	130218802	rs9375674	G	A	1.0586	0.0001825	0.0569473	1	0.460934	0.532273	0.47	A	1	0.539066	0.532273	0.53
6	135197908	rs9389237	C	T	0.938	0.0007238	-0.0640053	0.99449	0.240048	0.22748	0.35	C	0.99449	0.240048	0.22748	0.35
6	520595	rs9392056	A	G	1.0568	5.881e-05	0.0552455	0.993876	0.372868	0.408017	0.43	G	0.993876	0.627132	0.591983	0.57
13	50961957	rs9562970	G	A	0.9175	4,80E-09	-0.0861027	0.998626	0.119863	0.114822	0.12	A	0.998626	0.880137	0.885178	0.88
13	50811220	rs9591325	T	C	1.2276	1,26E-19	0.205061	0.994931	0.0666242	0.0732413	0.061	C	0.994931	0.933376	0.926759	0.939
2	151644203	rs962052	C	T	1.0628	8,28E-09	0.0609069	0.986213	0.263358	0.278818	0.32	C	0.986213	0.263358	0.278818	0.32
3	187565968	rs969625	G	A	0.9357	4,65E-09	-0.0664604	0.999312	0.35769	0.347995	0.36	A	0.999312	0.64231	0.652005	0.64
21	34787312	rs9808753	G	A	1.082	1,60E-09	0.0788112	1	0.145615	0.131246	0.19	G	1	0.145615	0.131246	0.19
3	187987624	rs9839229	T	C	1.0666	1,50E-08	0.064476	0.997823	0.381162	0.391381	0.32	T	0.997823	0.381162	0.391381	0.32
3	119228508	rs9843355	G	A	1.1525	4,14E-30	0.141933	0.999858	0.191016	0.184492	0.13	A	0.999858	0.808984	0.815508	0.87
3	141150990	rs9846396	C	T	1.0595	1,30E-09	0.0577971	0.989864	0.442478	0.415445	0.45	T	0.989864	0.557522	0.584555	0.55
3	71535338	rs9878602	T	G	1.1002	1,91E-18	0.095492	0.997583	0.473148	0.455593	0.49	G	0.997583	0.526852	0.544407	0.51
1	92222089	rs9887787	C	T	1.131	1,67E-16	0.123102	0.99674	0.171939	0.164438	0.14	T	0.99674	0.828061	0.835562	0.86
17	37970149	rs9909593	A	G	0.9249	8,57E-17	-0.0780697	0.999295	0.472513	0.448724	0.47	G	0.999295	0.527487	0.551276	0.47
17	73335776	rs9913257	C	T	1.0648	4,76E-08	0.062787	0.99956	0.245432	0.284399	0.18	C	0.99956	0.245432	0.284399	0.18
16	68335911	rs9928014	C	T	0.8993	0,000004187	-0.106139	0.999137	0.0462123	0.0451829	0.028	C	0.999137	0.0462123	0.0451829	0.028
16	57077094	rs9937051	T	C	1.0878	4,30E-09	0.0841573	0.988404	0.181607	0.185702	0.25	T	0.988404	0.181607	0.185702	0.25
18	56269737	rs9947399	G	A	1.0626	3,90E-10	0.0607187	0.989879	0.448361	0.558711	0.38	G	0.989879	0.448361	0.441289	0.38
18	47126999	rs9954688	A	C	1.0609	0.0004389	0.0591176	0.999432	0.344748	0.347943	0.3	C	0.999432	0.655252	0.652057	0.7
									307	306	303
